# Supplementary material for: Task Construal Influences Estimations of the Environment
Source: Front Hum Neurosci. 2021 Jun 10;15:625193. doi: 10.3389/fnhum.2021.625193 (PMC8223064; doi:10.3389/fnhum.2021.625193)
Supplement: Supplementary file 2 [file Table_1.XLSX]

## Sheet: experiment 1
ID	TRIAL	WEIGHT	SHELF HEIGHT	RESPONSE	HEIGHT RANGE	COUNTERBALANCING BLOCK
1	1	heavy	90	80	low	HLN
1	2	heavy	115	120	medium	HLN
1	3	heavy	120	130	medium	HLN
1	4	heavy	105	115	medium	HLN
1	5	heavy	130	150	high	HLN
1	6	heavy	95	100	low	HLN
1	7	heavy	80	85	low	HLN
1	8	heavy	135	160	high	HLN
1	9	heavy	140	165	high	HLN
1	10	light	105	110	medium	HLN
1	11	light	135	150	high	HLN
1	12	light	130	140	high	HLN
1	13	light	80	70	low	HLN
1	14	light	115	130	medium	HLN
1	15	light	145	167	high	HLN
1	16	light	120	142	medium	HLN
1	17	light	95	110	low	HLN
1	18	light	90	100	low	HLN
1	19	none	130	149	high	HLN
1	20	none	140	165	high	HLN
1	21	none	135	160	high	HLN
1	22	none	80	90	low	HLN
1	23	none	110	130	medium	HLN
1	24	none	120	137	medium	HLN
1	25	none	115	130	medium	HLN
1	26	none	85	95	low	HLN
1	27	none	90	100	low	HLN
2	1	light	125	145	medium	LNH
2	2	light	90	100	low	LNH
2	3	light	135	150	high	LNH
2	4	light	80	110	low	LNH
2	5	light	85	115	low	LNH
2	6	light	130	140	high	LNH
2	7	light	110	130	medium	LNH
2	8	light	140	15	high	LNH
2	9	light	105	125	medium	LNH
2	10	none	140	150	high	LNH
2	11	none	110	125	medium	LNH
2	12	none	80	100	low	LNH
2	13	none	125	145	medium	LNH
2	14	none	105	137	medium	LNH
2	15	none	130	145	high	LNH
2	16	none	85	105	low	LNH
2	17	none	145	160	high	LNH
2	18	none	95	130	low	LNH
2	19	heavy	90	115	low	LNH
2	20	heavy	145	160	high	LNH
2	21	heavy	120	145	medium	LNH
2	22	heavy	100	135	low	LNH
2	23	heavy	130	145	high	LNH
2	24	heavy	125	127	medium	LNH
2	25	heavy	85	112	low	LNH
2	26	heavy	110	140	medium	LNH
2	27	heavy	150	160	high	LNH
3	1	heavy	130	150	high	HNL
3	2	heavy	85	100	low	HNL
3	3	heavy	120	150	medium	HNL
3	4	heavy	145	165	high	HNL
3	5	heavy	80	100	low	HNL
3	6	heavy	150	170	high	HNL
3	7	heavy	95	110	low	HNL
3	8	heavy	105	115	medium	HNL
3	9	heavy	125	140	medium	HNL
3	10	none	140	160	high	HNL
3	11	none	105	120	medium	HNL
3	12	none	120	135	medium	HNL
3	13	none	85	105	low	HNL
3	14	none	110	130	medium	HNL
3	15	none	95	115	low	HNL
3	16	none	150	165	high	HNL
3	17	none	130	150	high	HNL
3	18	none	80	105	low	HNL
3	19	light	100	120	low	HNL
3	20	light	125	140	medium	HNL
3	21	light	140	160	high	HNL
3	22	light	105	125	medium	HNL
3	23	light	130	140	high	HNL
3	24	light	85	100	low	HNL
3	25	light	115	130	medium	HNL
3	26	light	80	100	low	HNL
3	27	light	150	160	high	HNL
4	1	light	125	158	medium	LHN
4	2	light	120	155	medium	LHN
4	3	light	135	159	high	LHN
4	4	light	150	164	high	LHN
4	5	light	95	128	low	LHN
4	6	light	80	125	low	LHN
4	7	light	90	126	low	LHN
4	8	light	110	135	medium	LHN
4	9	light	145	164	high	LHN
4	10	heavy	150	165	high	LHN
4	11	heavy	95	130	low	LHN
4	12	heavy	110	136	medium	LHN
4	13	heavy	135	157	high	LHN
4	14	heavy	120	145	medium	LHN
4	15	heavy	80	120	low	LHN
4	16	heavy	115	147	medium	LHN
4	17	heavy	130	158	high	LHN
4	18	heavy	85	124	low	LHN
4	19	none	95	130	low	LHN
4	20	none	135	159	high	LHN
4	21	none	110	144	medium	LHN
4	22	none	100	139	low	LHN
4	23	none	125	148	medium	LHN
4	24	none	140	162	high	LHN
4	25	none	120	156	medium	LHN
4	26	none	85	120	low	LHN
4	27	none	150	167	high	LHN
5	1	none	95	100	low	NLH
5	2	none	135	160	high	NLH
5	3	none	110	120	medium	NLH
5	4	none	150	170	high	NLH
5	5	none	90	110	low	NLH
5	6	none	115	132	medium	NLH
5	7	none	145	165	high	NLH
5	8	none	100	110	low	NLH
5	9	none	125	100	medium	NLH
5	10	light	110	100	medium	NLH
5	11	light	120	110	medium	NLH
5	12	light	80	100	low	NLH
5	13	light	145	168	high	NLH
5	14	light	100	120	low	NLH
5	15	light	150	173	high	NLH
5	16	light	135	156	high	NLH
5	17	light	125	150	medium	NLH
5	18	light	90	120	low	NLH
5	19	heavy	115	145	medium	NLH
5	20	heavy	90	120	low	NLH
5	21	heavy	145	168	high	NLH
5	22	heavy	85	120	low	NLH
5	23	heavy	135	160	high	NLH
5	24	heavy	105	138	medium	NLH
5	25	heavy	100	126	low	NLH
5	26	heavy	125	158	medium	NLH
5	27	heavy	140	165	high	NLH
6	1	none	135	140	high	NHL
6	2	none	140	145	high	NHL
6	3	none	85	90	low	NHL
6	4	none	125	130	medium	NHL
6	5	none	80	70	low	NHL
6	6	none	90	85	low	NHL
6	7	none	115	110	medium	NHL
6	8	none	145	150	high	NHL
6	9	none	105	100	medium	NHL
6	10	heavy	140	150	high	NHL
6	11	heavy	130	130	high	NHL
6	12	heavy	120	120	medium	NHL
6	13	heavy	90	80	low	NHL
6	14	heavy	150	165	high	NHL
6	15	heavy	85	85	low	NHL
6	16	heavy	115	120	medium	NHL
6	17	heavy	125	130	medium	NHL
6	18	heavy	100	100	low	NHL
6	19	light	90	90	low	NHL
6	20	light	110	110	medium	NHL
6	21	light	125	130	medium	NHL
6	22	light	95	95	low	NHL
6	23	light	85	85	low	NHL
6	24	light	150	160	high	NHL
6	25	light	135	130	high	NHL
6	26	light	105	120	medium	NHL
6	27	light	130	130	high	NHL
7	1	heavy	130	130	high	HLN
7	2	heavy	115	120	medium	HLN
7	3	heavy	100	105	low	HLN
7	4	heavy	135	155	high	HLN
7	5	heavy	90	100	low	HLN
7	6	heavy	150	170	high	HLN
7	7	heavy	105	130	medium	HLN
7	8	heavy	85	95	low	HLN
7	9	heavy	125	155	medium	HLN
7	10	light	150	175	high	HLN
7	11	light	145	170	high	HLN
7	12	light	100	130	low	HLN
7	13	light	95	125	low	HLN
7	14	light	105	135	medium	HLN
7	15	light	85	100	low	HLN
7	16	light	110	130	medium	HLN
7	17	light	135	165	high	HLN
7	18	light	115	150	medium	HLN
7	19	none	85	95	low	HLN
7	20	none	115	145	medium	HLN
7	21	none	110	140	medium	HLN
7	22	none	150	170	high	HLN
7	23	none	140	160	high	HLN
7	24	none	125	150	medium	HLN
7	25	none	80	95	low	HLN
7	26	none	90	105	low	HLN
7	27	none	135	160	high	HLN
8	1	light	135	150	high	LNH
8	2	light	120	130	medium	LNH
8	3	light	105	115	medium	LNH
8	4	light	145	155	high	LNH
8	5	light	125	135	medium	LNH
8	6	light	90	100	low	LNH
8	7	light	85	95	low	LNH
8	8	light	150	160	high	LNH
8	9	light	80	120	low	LNH
8	10	none	120	140	medium	LNH
8	11	none	110	130	medium	LNH
8	12	none	125	140	medium	LNH
8	13	none	130	150	high	LNH
8	14	none	85	100	low	LNH
8	15	none	135	150	high	LNH
8	16	none	100	135	low	LNH
8	17	none	95	120	low	LNH
8	18	none	150	165	high	LNH
8	19	heavy	115	130	medium	LNH
8	20	heavy	150	160	high	LNH
8	21	heavy	120	140	medium	LNH
8	22	heavy	95	115	low	LNH
8	23	heavy	125	135	medium	LNH
8	24	heavy	90	115	low	LNH
8	25	heavy	100	130	low	LNH
8	26	heavy	130	150	high	LNH
8	27	heavy	140	155	high	LNH
9	1	heavy	150	160	high	HNL
9	2	heavy	115	120	medium	HNL
9	3	heavy	140	140	high	HNL
9	4	heavy	130	130	high	HNL
9	5	heavy	120	125	medium	HNL
9	6	heavy	90	95	low	HNL
9	7	heavy	125	140	medium	HNL
9	8	heavy	95	100	low	HNL
9	9	heavy	85	90	low	HNL
9	10	none	135	160	high	HNL
9	11	none	115	140	medium	HNL
9	12	none	120	145	medium	HNL
9	13	none	85	100	low	HNL
9	14	none	145	165	high	HNL
9	15	none	100	120	low	HNL
9	16	none	125	130	medium	HNL
9	17	none	95	110	low	HNL
9	18	none	150	170	high	HNL
9	19	light	90	110	low	HNL
9	20	light	145	165	high	HNL
9	21	light	105	125	medium	HNL
9	22	light	135	150	high	HNL
9	23	light	115	130	medium	HNL
9	24	light	110	125	medium	HNL
9	25	light	130	140	high	HNL
9	26	light	100	120	low	HNL
9	27	light	80	90	low	HNL
10	1	light	85	80	low	LHN
10	2	light	130	140	high	LHN
10	3	light	95	80	low	LHN
10	4	light	100	100	low	LHN
10	5	light	135	150	high	LHN
10	6	light	120	130	medium	LHN
10	7	light	125	135	medium	LHN
10	8	light	115	125	medium	LHN
10	9	light	150	165	high	LHN
10	10	heavy	135	145	high	LHN
10	11	heavy	115	120	medium	LHN
10	12	heavy	125	130	medium	LHN
10	13	heavy	85	80	low	LHN
10	14	heavy	90	85	low	LHN
10	15	heavy	140	155	high	LHN
10	16	heavy	85	80	low	LHN
10	17	heavy	110	120	medium	LHN
10	18	heavy	145	160	high	LHN
10	19	none	110	110	medium	LHN
10	20	none	100	110	low	LHN
10	21	none	125	145	medium	LHN
10	22	none	130	150	high	LHN
10	23	none	135	155	high	LHN
10	24	none	145	165	high	LHN
10	25	none	80	80	low	LHN
10	26	none	115	130	medium	LHN
10	27	none	95	100	low	LHN
11	1	none	145	160	high	NLH
11	2	none	150	162.5	high	NLH
11	3	none	130	137.16	high	NLH
11	4	none	80	91.44	low	NLH
11	5	none	115	134.62	medium	NLH
11	6	none	100	129.54	low	NLH
11	7	none	105	124.46	medium	NLH
11	8	none	120	137.16	medium	NLH
11	9	none	85	129.54	low	NLH
11	10	light	120	142.24	medium	NLH
11	11	light	95	111.76	low	NLH
11	12	light	135	152.4	high	NLH
11	13	light	80	114.3	low	NLH
11	14	light	130	139.7	high	NLH
11	15	light	145	154.94	high	NLH
11	16	light	85	104.14	low	NLH
11	17	light	110	114.3	medium	NLH
11	18	light	125	137.16	medium	NLH
11	19	heavy	145	154.94	high	NLH
11	20	heavy	135	142.24	high	NLH
11	21	heavy	120	121.92	medium	NLH
11	22	heavy	90	91.44	low	NLH
11	23	heavy	150	154.94	high	NLH
11	24	heavy	115	139.7	medium	NLH
11	25	heavy	100	111.76	low	NLH
11	26	heavy	95	106.68	low	NLH
11	27	heavy	105	114.3	medium	NLH
12	1	none	110	140	medium	NHL
12	2	none	85	120	low	NHL
12	3	none	95	128	low	NHL
12	4	none	145	162	high	NHL
12	5	none	90	130	low	NHL
12	6	none	105	135	medium	NHL
12	7	none	120	143	medium	NHL
12	8	none	135	150	high	NHL
12	9	none	140	153	high	NHL
12	10	heavy	105	135	medium	NHL
12	11	heavy	145	160	high	NHL
12	12	heavy	85	100	low	NHL
12	13	heavy	115	140	medium	NHL
12	14	heavy	90	110	low	NHL
12	15	heavy	100	120	low	NHL
12	16	heavy	130	145	high	NHL
12	17	heavy	140	155	high	NHL
12	18	heavy	125	145	medium	NHL
12	19	light	100	140	low	NHL
12	20	light	115	148	medium	NHL
12	21	light	135	150	high	NHL
12	22	light	110	148	medium	NHL
12	23	light	80	100	low	NHL
12	24	light	105	135	medium	NHL
12	25	light	150	163	high	NHL
12	26	light	95	140	low	NHL
12	27	light	130	150	high	NHL
13	1	heavy	80	90	low	HLN
13	2	heavy	90	95	low	HLN
13	3	heavy	100	155	low	HLN
13	4	heavy	145	160	high	HLN
13	5	heavy	135	150	high	HLN
13	6	heavy	120	110	medium	HLN
13	7	heavy	115	105	medium	HLN
13	8	heavy	110	85	medium	HLN
13	9	heavy	140	165	high	HLN
13	10	light	125	140	medium	HLN
13	11	light	100	80	low	HLN
13	12	light	115	120	medium	HLN
13	13	light	90	60	low	HLN
13	14	light	130	155	high	HLN
13	15	light	80	50	low	HLN
13	16	light	135	145	high	HLN
13	17	light	120	125	medium	HLN
13	18	light	150	170	high	HLN
13	19	none	135	135	high	HLN
13	20	none	95	90	low	HLN
13	21	none	80	70	low	HLN
13	22	none	115	130	medium	HLN
13	23	none	110	120	medium	HLN
13	24	none	145	165	high	HLN
13	25	none	100	110	low	HLN
13	26	none	140	160	high	HLN
13	27	none	120	150	medium	HLN
14	1	light	105	130	medium	LNH
14	2	light	130	145	high	LNH
14	3	light	80	60	low	LNH
14	4	light	135	155	high	LNH
14	5	light	95	65	low	LNH
14	6	light	140	157	high	LNH
14	7	light	85	60	low	LNH
14	8	light	125	80	medium	LNH
14	9	light	115	75	medium	LNH
14	10	none	95	50	low	LNH
14	11	none	145	163	high	LNH
14	12	none	100	65	low	LNH
14	13	none	90	55	low	LNH
14	14	none	110	70	medium	LNH
14	15	none	130	85	high	LNH
14	16	none	140	145	high	LNH
14	17	none	125	135	medium	LNH
14	18	none	120	130	medium	LNH
14	19	heavy	145	165	high	LNH
14	20	heavy	105	70	medium	LNH
14	21	heavy	115	80	medium	LNH
14	22	heavy	90	58	low	LNH
14	23	heavy	125	85	medium	LNH
14	24	heavy	80	45	low	LNH
14	25	heavy	140	155	high	LNH
14	26	heavy	100	70	low	LNH
14	27	heavy	130	145	high	LNH
15	1	heavy	145	150	high	HNL
15	2	heavy	115	80	medium	HNL
15	3	heavy	110	70	medium	HNL
15	4	heavy	140	105	high	HNL
15	5	heavy	95	50	low	HNL
15	6	heavy	80	40	low	HNL
15	7	heavy	90	50	low	HNL
15	8	heavy	120	80	medium	HNL
15	9	heavy	130	85	high	HNL
15	10	none	105	60	medium	HNL
15	11	none	130	100	high	HNL
15	12	none	150	160	high	HNL
15	13	none	135	140	high	HNL
15	14	none	90	80	low	HNL
15	15	none	80	60	low	HNL
15	16	none	115	80	medium	HNL
15	17	none	120	75	medium	HNL
15	18	none	95	60	low	HNL
15	19	light	120	105	medium	HNL
15	20	light	80	50	low	HNL
15	21	light	110	80	medium	HNL
15	22	light	115	80	medium	HNL
15	23	light	100	70	low	HNL
15	24	light	145	140	high	HNL
15	25	light	150	160	high	HNL
15	26	light	90	60	low	HNL
15	27	light	140	140	high	HNL
16	1	light	100	70	low	LHN
16	2	light	110	80	medium	LHN
16	3	light	105	80	medium	LHN
16	4	light	90	65	low	LHN
16	5	light	150	160	high	LHN
16	6	light	130	115	high	LHN
16	7	light	95	85	low	LHN
16	8	light	140	120	high	LHN
16	9	light	125	100	medium	LHN
16	10	heavy	95	80	low	LHN
16	11	heavy	140	110	high	LHN
16	12	heavy	80	65	low	LHN
16	13	heavy	145	130	high	LHN
16	14	heavy	105	100	medium	LHN
16	15	heavy	150	150	high	LHN
16	16	heavy	120	110	medium	LHN
16	17	heavy	90	70	low	LHN
16	18	heavy	110	115	medium	LHN
16	19	none	90	70	low	LHN
16	20	none	130	120	high	LHN
16	21	none	110	100	medium	LHN
16	22	none	85	60	low	LHN
16	23	none	145	150	high	LHN
16	24	none	120	120	medium	LHN
16	25	none	140	140	high	LHN
16	26	none	105	110	medium	LHN
16	27	none	95	100	low	LHN
17	1	none	120	135	medium	NLH
17	2	none	130	155	high	NLH
17	3	none	80	90	low	NLH
17	4	none	125	155	medium	NLH
17	5	none	135	160	high	NLH
17	6	none	95	120	low	NLH
17	7	none	110	130	medium	NLH
17	8	none	140	165	high	NLH
17	9	none	90	110	low	NLH
17	10	light	130	155	high	NLH
17	11	light	115	145	medium	NLH
17	12	light	125	150	medium	NLH
17	13	light	150	165	high	NLH
17	14	light	80	90	low	NLH
17	15	light	95	120	low	NLH
17	16	light	105	130	medium	NLH
17	17	light	90	95	low	NLH
17	18	light	135	145	high	NLH
17	19	heavy	110	150	medium	NLH
17	20	heavy	85	85	low	NLH
17	21	heavy	120	155	medium	NLH
17	22	heavy	100	120	low	NLH
17	23	heavy	95	115	low	NLH
17	24	heavy	135	160	high	NLH
17	25	heavy	105	135	medium	NLH
17	26	heavy	145	165	high	NLH
17	27	heavy	150	165	high	NLH
18	1	none	115	130	medium	NHL
18	2	none	110	120	medium	NHL
18	3	none	130	160	high	NHL
18	4	none	140	165	high	NHL
18	5	none	80	90	low	NHL
18	6	none	100	115	low	NHL
18	7	none	105	110	medium	NHL
18	8	none	145	165	high	NHL
18	9	none	95	100	low	NHL
18	10	heavy	115	120	medium	NHL
18	11	heavy	90	100	low	NHL
18	12	heavy	80	85	low	NHL
18	13	heavy	135	145	high	NHL
18	14	heavy	145	165	high	NHL
18	15	heavy	125	130	medium	NHL
18	16	heavy	105	105	medium	NHL
18	17	heavy	130	150	high	NHL
18	18	heavy	100	115	low	NHL
18	19	light	110	120	medium	NHL
18	20	light	130	143	high	NHL
18	21	light	80	80	low	NHL
18	22	light	85	90	low	NHL
18	23	light	145	160	high	NHL
18	24	light	90	100	low	NHL
18	25	light	120	125	medium	NHL
18	26	light	140	150	high	NHL
18	27	light	115	120	medium	NHL

## Sheet: experiment 2
ID	TRIAL	MOVEMENT	DISTANCE	RESPONSE	TIME	BLOCK
1	1	walking	10	6.5	12.5	walkhop
1	2	walking	14	8	13.06	walkhop
1	3	walking	12	8	10	walkhop
1	4	walking	3	2.2	3.2	walkhop
1	5	walking	5	4	4.44	walkhop
1	6	walking	4	3.5	4.22	walkhop
1	7	walking	13	9.5	9	walkhop
1	8	walking	6	5.5	6.49	walkhop
1	9	walking	8	6.5	7.2	walkhop
1	10	walking	2	1.8	2.97	walkhop
1	11	walking	7	6	6.16	walkhop
1	12	walking	9	7.2	6.44	walkhop
1	13	walking	1	0.9	1.54	walkhop
1	14	walking	11	8	8.07	walkhop
1	15	hopping	13	9.5	11.02	walkhop
1	16	hopping	12	9.1	9.02	walkhop
1	17	hopping	5	3.8	4.4	walkhop
1	18	hopping	6	5	5.2	walkhop
1	19	hopping	7	5.9	6.45	walkhop
1	20	hopping	9	6.9	6.58	walkhop
1	21	hopping	10	7.8	6.94	walkhop
1	22	hopping	4	3	3.91	walkhop
1	23	hopping	14	9	13.03	walkhop
1	24	hopping	3	2.3	3.2	walkhop
1	25	hopping	11	7.5	7.18	walkhop
1	26	hopping	8	6	5.69	walkhop
1	27	hopping	2	1.5	2.29	walkhop
1	28	hopping	1	0.9	2.36	walkhop
2	1	hopping	9	9	5.44	hopwalk
2	2	hopping	12	12	6.58	hopwalk
2	3	hopping	10	10	5.23	hopwalk
2	4	hopping	11	9	7.07	hopwalk
2	5	hopping	1	1	2.17	hopwalk
2	6	hopping	4	4	2.94	hopwalk
2	7	hopping	13	12	6.77	hopwalk
2	8	hopping	3	3.2	3.25	hopwalk
2	9	hopping	2	2	2.16	hopwalk
2	10	hopping	7	6.5	4.44	hopwalk
2	11	hopping	5	5	2.96	hopwalk
2	12	hopping	6	6	5.61	hopwalk
2	13	hopping	8	7.5	6.38	hopwalk
2	14	hopping	14	14	7.76	hopwalk
2	15	walking	6	6	4.3	hopwalk
2	16	walking	1	1	2.49	hopwalk
2	17	walking	7	7	4.62	hopwalk
2	18	walking	11	9	7.34	hopwalk
2	19	walking	9	9	5.77	hopwalk
2	20	walking	3	3	3.91	hopwalk
2	21	walking	8	8	6.28	hopwalk
2	22	walking	5	5	4.55	hopwalk
2	23	walking	12	7	6.67	hopwalk
2	24	walking	14	14	8.72	hopwalk
2	25	walking	2	2	2.61	hopwalk
2	26	walking	4	4	4.29	hopwalk
2	27	walking	10	10	7.62	hopwalk
2	28	walking	13	13	7.83	hopwalk
3	1	walking	5	10	4.36	walkhop
3	2	walking	8	20	5.67	walkhop
3	3	walking	11	25	6.81	walkhop
3	4	walking	10	25	6.93	walkhop
3	5	walking	3	6	3.28	walkhop
3	6	walking	4	2	2.3	walkhop
3	7	walking	9	20	6.3	walkhop
3	8	walking	7	10	5.67	walkhop
3	9	walking	12	15	6.86	walkhop
3	10	walking	13	18	8.81	walkhop
3	11	walking	1	1.5	1.74	walkhop
3	12	walking	14	18	8.07	walkhop
3	13	walking	6	10	3.46	walkhop
3	14	walking	2	2	1.67	walkhop
3	15	hopping	14	18	6.35	walkhop
3	16	hopping	7	10	4.74	walkhop
3	17	hopping	11	15	6.13	walkhop
3	18	hopping	1	1	1.26	walkhop
3	19	hopping	2	2	2.27	walkhop
3	20	hopping	5	9	4.35	walkhop
3	21	hopping	12	15	6.7	walkhop
3	22	hopping	6	10	4.05	walkhop
3	23	hopping	3	5	2.4	walkhop
3	24	hopping	13	18	7.83	walkhop
3	25	hopping	4	6	2.9	walkhop
3	26	hopping	8	10	2.93	walkhop
3	27	hopping	10	12	5.5	walkhop
3	28	hopping	9	18	5.02	walkhop
4	1	hopping	5	2.5	3.81	hopwalk
4	2	hopping	3	1.5	2.99	hopwalk
4	3	hopping	12	7	7.85	hopwalk
4	4	hopping	10	6.5	9.12	hopwalk
4	5	hopping	9	4.5	4.56	hopwalk
4	6	hopping	6	3	4.92	hopwalk
4	7	hopping	7	3.5	5.17	hopwalk
4	8	hopping	14	9	9.09	hopwalk
4	9	hopping	4	2	4.12	hopwalk
4	10	hopping	2	1.5	2.91	hopwalk
4	11	hopping	1	0.5	2.08	hopwalk
4	12	hopping	8	6	6.47	hopwalk
4	13	hopping	13	8.5	8.38	hopwalk
4	14	hopping	11	7.5	6.78	hopwalk
4	15	walking	12	8.5	9.61	hopwalk
4	16	walking	2	1.5	2.68	hopwalk
4	17	walking	14	9	9.4	hopwalk
4	18	walking	9	9	6.49	hopwalk
4	19	walking	4	2.5	3.68	hopwalk
4	20	walking	5	3	4.19	hopwalk
4	21	walking	10	11	7.68	hopwalk
4	22	walking	7	4	4.65	hopwalk
4	23	walking	6	4	4	hopwalk
4	24	walking	13	9	9.85	hopwalk
4	25	walking	8	6	5.75	hopwalk
4	26	walking	3	2	3.39	hopwalk
4	27	walking	11	9	8.41	hopwalk
4	28	walking	1	0.5	2.03	hopwalk
5	1	walking	3	2	2.62	walkhop
5	2	walking	11	12	7.02	walkhop
5	3	walking	1	1	1.08	walkhop
5	4	walking	12	17	6.89	walkhop
5	5	walking	2	1.5	2.18	walkhop
5	6	walking	7	10	4.8	walkhop
5	7	walking	9	12	5.33	walkhop
5	8	walking	5	5	3.39	walkhop
5	9	walking	10	12	6.23	walkhop
5	10	walking	6	7	3.95	walkhop
5	11	walking	8	9	5.79	walkhop
5	12	walking	14	20	8.92	walkhop
5	13	walking	4	2	3.14	walkhop
5	14	walking	13	19	9.32	walkhop
5	15	hopping	7	10	5.61	walkhop
5	16	hopping	2	1.5	2.59	walkhop
5	17	hopping	3	3	2.72	walkhop
5	18	hopping	13	19	9.07	walkhop
5	19	hopping	14	20	10.59	walkhop
5	20	hopping	12	17	8.83	walkhop
5	21	hopping	4	2.5	3.23	walkhop
5	22	hopping	6	7	4.26	walkhop
5	23	hopping	10	14	7.14	walkhop
5	24	hopping	11	13	8.87	walkhop
5	25	hopping	1	1	1.88	walkhop
5	26	hopping	9	13	7.3	walkhop
5	27	hopping	5	5	4.05	walkhop
5	28	hopping	8	8	6.06	walkhop
6	1	hopping	12	12	6.56	hopwalk
6	2	hopping	7	6	5.48	hopwalk
6	3	hopping	9	10	5.41	hopwalk
6	4	hopping	1	1	1.53	hopwalk
6	5	hopping	13	14	6.37	hopwalk
6	6	hopping	5	5	3.86	hopwalk
6	7	hopping	2	1.5	1.49	hopwalk
6	8	hopping	3	3	2.87	hopwalk
6	9	hopping	14	15	6.75	hopwalk
6	10	hopping	4	4	3.06	hopwalk
6	11	hopping	6	6	3.63	hopwalk
6	12	hopping	11	10	5.59	hopwalk
6	13	hopping	8	7	5.18	hopwalk
6	14	hopping	10	12	5.42	hopwalk
6	15	walking	9	7	7.11	hopwalk
6	16	walking	8	7	6.21	hopwalk
6	17	walking	5	5	4.95	hopwalk
6	18	walking	13	12	9.03	hopwalk
6	19	walking	12	10	7.68	hopwalk
6	20	walking	7	5	5.13	hopwalk
6	21	walking	10	13	6.6	hopwalk
6	22	walking	6	7	5.31	hopwalk
6	23	walking	14	16	9.3	hopwalk
6	24	walking	2	2.5	2.37	hopwalk
6	25	walking	11	12	7.57	hopwalk
6	26	walking	1	1	1.37	hopwalk
6	27	walking	4	4	3.7	hopwalk
6	28	walking	3	3	3.09	hopwalk
7	1	walking	7	8	6.51	walkhop
7	2	walking	1	0.7	2.23	walkhop
7	3	walking	4	6	4.02	walkhop
7	4	walking	13	14.5	8.65	walkhop
7	5	walking	6	7.5	4.71	walkhop
7	6	walking	2	2.4	2.71	walkhop
7	7	walking	9	11	6.16	walkhop
7	8	walking	10	10	5.69	walkhop
7	9	walking	5	5.6	3.87	walkhop
7	10	walking	8	8.3	5.48	walkhop
7	11	walking	11	13	7.08	walkhop
7	12	walking	14	17	8.76	walkhop
7	13	walking	3	3	2.36	walkhop
7	14	walking	12	15	7.89	walkhop
7	15	hopping	4	4.6	4.07	walkhop
7	16	hopping	14	17	10.12	walkhop
7	17	hopping	12	13.5	9.31	walkhop
7	18	hopping	3	3	3.08	walkhop
7	19	hopping	11	13	7.51	walkhop
7	20	hopping	1	1.2	2.24	walkhop
7	21	hopping	8	7	5.18	walkhop
7	22	hopping	13	16	8.5	walkhop
7	23	hopping	5	5	3.99	walkhop
7	24	hopping	2	2.5	3.01	walkhop
7	25	hopping	6	6	4.25	walkhop
7	26	hopping	10	12	6.35	walkhop
7	27	hopping	7	7.5	5.74	walkhop
7	28	hopping	9	12	6.5	walkhop
8	1	hopping	3	3	5.45	hopwalk
8	2	hopping	14	15	12.29	hopwalk
8	3	hopping	1	1	5.45	hopwalk
8	4	hopping	11	11	12.29	hopwalk
8	5	hopping	2	3	2.08	hopwalk
8	6	hopping	12	13	7.65	hopwalk
8	7	hopping	4	4	3.57	hopwalk
8	8	hopping	9	10	8.91	hopwalk
8	9	hopping	7	10	3.21	hopwalk
8	10	hopping	8	11	6.98	hopwalk
8	11	hopping	13	15	6.16	hopwalk
8	12	hopping	5	7	5.8	hopwalk
8	13	hopping	6	8	8.77	hopwalk
8	14	hopping	10	11	4.22	hopwalk
8	15	walking	12	14	5.47	hopwalk
8	16	walking	4	5	6.28	hopwalk
8	17	walking	1	1.5	10.2	hopwalk
8	18	walking	10	12	4.27	hopwalk
8	19	walking	3	1.5	2.2	hopwalk
8	20	walking	13	15	9.54	hopwalk
8	21	walking	9	10	4.02	hopwalk
8	22	walking	11	12	11.06	hopwalk
8	23	walking	2	2	8.63	hopwalk
8	24	walking	8	7	10.71	hopwalk
8	25	walking	6	7	3.87	hopwalk
8	26	walking	5	6	8.36	hopwalk
8	27	walking	7	8	6.62	hopwalk
8	28	walking	14	16	6.53	hopwalk
9	1	walking	6	8	3.71	walkhop
9	2	walking	12	20	7.76	walkhop
9	3	walking	10	18	6.83	walkhop
9	4	walking	5	5	4.73	walkhop
9	5	walking	14	22	9.36	walkhop
9	6	walking	13	21	7.9	walkhop
9	7	walking	4	4	2.73	walkhop
9	8	walking	2	2	1.65	walkhop
9	9	walking	11	17	7.01	walkhop
9	10	walking	8	14	5.47	walkhop
9	11	walking	1	1	1.48	walkhop
9	12	walking	3	3	2.12	walkhop
9	13	walking	7	9	4.82	walkhop
9	14	walking	9	11	6.03	walkhop
9	15	hopping	10	12	5.61	walkhop
9	16	hopping	6	7	3.4	walkhop
9	17	hopping	14	21	6.48	walkhop
9	18	hopping	3	3	2.06	walkhop
9	19	hopping	4	5	2.62	walkhop
9	20	hopping	7	10	4.09	walkhop
9	21	hopping	8	11	4.57	walkhop
9	22	hopping	13	13	6.74	walkhop
9	23	hopping	11	17	5.98	walkhop
9	24	hopping	9	14	5	walkhop
9	25	hopping	12	20	5.66	walkhop
9	26	hopping	2	2	2.12	walkhop
9	27	hopping	5	7	3.05	walkhop
9	28	hopping	1	1	1.21	walkhop
10	1	hopping	1	0.457317	1.2	hopwalk
10	2	hopping	6	2.7439	6.9	hopwalk
10	3	hopping	14	6.09756	9.65	hopwalk
10	4	hopping	5	2.43902	4.4	hopwalk
10	5	hopping	11	3.65854	6.52	hopwalk
10	6	hopping	12	4.26829	6.16	hopwalk
10	7	hopping	10	3.35366	5.5	hopwalk
10	8	hopping	7	3.04878	4.39	hopwalk
10	9	hopping	4	1.52439	3.04	hopwalk
10	10	hopping	9	3.65854	5.56	hopwalk
10	11	hopping	2	0.914634	2.08	hopwalk
10	12	hopping	8	2.43902	4.21	hopwalk
10	13	hopping	13	5.18293	6.54	hopwalk
10	14	hopping	3	0.609756	2.56	hopwalk
10	15	walking	6	3.04878	5.05	hopwalk
10	16	walking	8	2.7439	6.44	hopwalk
10	17	walking	1	0.152439	1.65	hopwalk
10	18	walking	5	1.82927	4.94	hopwalk
10	19	walking	11	4.87805	8.29	hopwalk
10	20	walking	7	3.04878	5.45	hopwalk
10	21	walking	14	5.4878	10.55	hopwalk
10	22	walking	9	4.57317	6.02	hopwalk
10	23	walking	4	1.52439	3.56	hopwalk
10	24	walking	13	5.79268	11.44	hopwalk
10	25	walking	2	0.457317	2.29	hopwalk
10	26	walking	10	4.57317	9.1	hopwalk
10	27	walking	12	5.18293	9.74	hopwalk
10	28	walking	3	0.609756	3.73	hopwalk
11	1	walking	8	7.5	5.79	walkhop
11	2	walking	13	12	7.45	walkhop
11	3	walking	6	7	3.74	walkhop
11	4	walking	12	10.5	7.2	walkhop
11	5	walking	3	3	2.3	walkhop
11	6	walking	10	7	6.53	walkhop
11	7	walking	2	1.5	2.17	walkhop
11	8	walking	14	11	8.4	walkhop
11	9	walking	9	8	5.56	walkhop
11	10	walking	11	10.5	7.03	walkhop
11	11	walking	7	5	4.75	walkhop
11	12	walking	5	4	4.06	walkhop
11	13	walking	4	3.75	3.07	walkhop
11	14	walking	1	1	1.66	walkhop
11	15	hopping	5	4	3.75	walkhop
11	16	hopping	9	7.5	5.33	walkhop
11	17	hopping	11	10	5.97	walkhop
11	18	hopping	13	11	7.78	walkhop
11	19	hopping	6	7	3.96	walkhop
11	20	hopping	4	3.5	2.85	walkhop
11	21	hopping	7	7.5	4.39	walkhop
11	22	hopping	10	8	5.07	walkhop
11	23	hopping	2	1.2	2.07	walkhop
11	24	hopping	8	6.5	4.57	walkhop
11	25	hopping	1	1.8	2.69	walkhop
11	26	hopping	12	11.5	6.44	walkhop
11	27	hopping	14	13	7.17	walkhop
11	28	hopping	3	2	2.81	walkhop
12	1	hopping	14	12	10.42	hopwalk
12	2	hopping	11	10	9.3	hopwalk
12	3	hopping	2	2	2.3	hopwalk
12	4	hopping	1	1.5	1.71	hopwalk
12	5	hopping	12	11	8.16	hopwalk
12	6	hopping	9	8	5.81	hopwalk
12	7	hopping	13	11	8.83	hopwalk
12	8	hopping	6	6	3.97	hopwalk
12	9	hopping	10	10	5.97	hopwalk
12	10	hopping	3	3	2.5	hopwalk
12	11	hopping	4	4	3.45	hopwalk
12	12	hopping	8	8	4.68	hopwalk
12	13	hopping	5	4	3.25	hopwalk
12	14	hopping	7	6.5	4.64	hopwalk
12	15	walking	13	12	9.53	hopwalk
12	16	walking	9	8	7.16	hopwalk
12	17	walking	4	4.5	3.4	hopwalk
12	18	walking	5	6	4.6	hopwalk
12	19	walking	14	13	10.99	hopwalk
12	20	walking	8	8	6.29	hopwalk
12	21	walking	6	6	4.58	hopwalk
12	22	walking	12	10	9.14	hopwalk
12	23	walking	2	2	1.96	hopwalk
12	24	walking	10	11	7.88	hopwalk
12	25	walking	7	7.5	6.01	hopwalk
12	26	walking	11	11	8.73	hopwalk
12	27	walking	3	3	2.82	hopwalk
12	28	walking	1	1	1.59	hopwalk
13	1	walking	1	2	2.13	walkhop
13	2	walking	5	6	4.45	walkhop
13	3	walking	6	7	4.79	walkhop
13	4	walking	11	15	7.88	walkhop
13	5	walking	9	11	7.25	walkhop
13	6	walking	4	5	3.75	walkhop
13	7	walking	13	20	9.3	walkhop
13	8	walking	10	13	7.1	walkhop
13	9	walking	7	10	5.79	walkhop
13	10	walking	12	18	8.98	walkhop
13	11	walking	2	2	2.82	walkhop
13	12	walking	3	5	2.79	walkhop
13	13	walking	8	16	6.4	walkhop
13	14	walking	14	20	10.57	walkhop
13	15	hopping	6	10	4.37	walkhop
13	16	hopping	2	1.5	2.29	walkhop
13	17	hopping	7	9	5.15	walkhop
13	18	hopping	1	1	1.63	walkhop
13	19	hopping	13	18	9.69	walkhop
13	20	hopping	8	16	5.83	walkhop
13	21	hopping	12	17	8.07	walkhop
13	22	hopping	3	5	2.89	walkhop
13	23	hopping	11	18	7.64	walkhop
13	24	hopping	5	10	4.49	walkhop
13	25	hopping	14	20	9.43	walkhop
13	26	hopping	9	16	6.21	walkhop
13	27	hopping	4	6	3.16	walkhop
13	28	hopping	10	17	6.66	walkhop
14	1	hopping	7	5.9	3.92	hopwalk
14	2	hopping	6	4.5	3.44	hopwalk
14	3	hopping	13	9	5.92	hopwalk
14	4	hopping	4	3.5	2.06	hopwalk
14	5	hopping	14	9.1	6.48	hopwalk
14	6	hopping	12	8.7	5.79	hopwalk
14	7	hopping	3	2.8	1.8	hopwalk
14	8	hopping	11	9	5.16	hopwalk
14	9	hopping	2	2	1.2	hopwalk
14	10	hopping	9	7	4.92	hopwalk
14	11	hopping	1	1	1.68	hopwalk
14	12	hopping	10	7.9	4.25	hopwalk
14	13	hopping	8	8.3	4.34	hopwalk
14	14	hopping	5	2.9	2.32	hopwalk
14	15	walking	1	0.9	1.36	hopwalk
14	16	walking	11	8.2	7.84	hopwalk
14	17	walking	8	7.9	5.75	hopwalk
14	18	walking	10	8.4	7.57	hopwalk
14	19	walking	9	8.8	6.42	hopwalk
14	20	walking	6	4.3	4.83	hopwalk
14	21	walking	14	9.8	10.25	hopwalk
14	22	walking	2	3	2.76	hopwalk
14	23	walking	12	8.9	8.95	hopwalk
14	24	walking	4	3.5	2.84	hopwalk
14	25	walking	7	5	5.59	hopwalk
14	26	walking	5	5	3.51	hopwalk
14	27	walking	3	4	4.03	hopwalk
14	28	walking	13	9	9.95	hopwalk
15	1	walking	8	10	6.58	walkhop
15	2	walking	10	11	7.93	walkhop
15	3	walking	7	9	5.47	walkhop
15	4	walking	5	7	3.39	walkhop
15	5	walking	12	15	8.25	walkhop
15	6	walking	6	7	4.28	walkhop
15	7	walking	11	16	7.53	walkhop
15	8	walking	3	5	3.2	walkhop
15	9	walking	9	14	6.6	walkhop
15	10	walking	1	1	1.27	walkhop
15	11	walking	14	20	8.65	walkhop
15	12	walking	2	2	2.38	walkhop
15	13	walking	4	4	3	walkhop
15	14	walking	13	19	8.21	walkhop
15	15	hopping	8	14	4.52	walkhop
15	16	hopping	4	6	3.02	walkhop
15	17	hopping	9	13	4.67	walkhop
15	18	hopping	12	19	6.92	walkhop
15	19	hopping	2	2	2.18	walkhop
15	20	hopping	6	7	3.29	walkhop
15	21	hopping	7	8	4.01	walkhop
15	22	hopping	14	19.5	7.1	walkhop
15	23	hopping	11	17	6.27	walkhop
15	24	hopping	10	16	5.24	walkhop
15	25	hopping	3	2	1.92	walkhop
15	26	hopping	5	5.5	3.53	walkhop
15	27	hopping	13	19	6.36	walkhop
15	28	hopping	1	1	1.71	walkhop
16	1	hopping	3	1	2.43	hopwalk
16	2	hopping	10	11	5.83	hopwalk
16	3	hopping	12	14	6.84	hopwalk
16	4	hopping	8	6	4.37	hopwalk
16	5	hopping	14	15	7.36	hopwalk
16	6	hopping	5	4	2.9	hopwalk
16	7	hopping	11	9	6.4	hopwalk
16	8	hopping	9	8	5.58	hopwalk
16	9	hopping	2	0.8	1.6	hopwalk
16	10	hopping	6	5	3.76	hopwalk
16	11	hopping	7	7	4.43	hopwalk
16	12	hopping	4	3	2.57	hopwalk
16	13	hopping	1	0.5	1.06	hopwalk
16	14	hopping	13	16	7.5	hopwalk
16	15	walking	3	4	3.16	hopwalk
16	16	walking	7	7	5.2	hopwalk
16	17	walking	12	16	2.41	hopwalk
16	18	walking	5	6	4.5	hopwalk
16	19	walking	13	17	9.07	hopwalk
16	20	walking	1	0.5	1.62	hopwalk
16	21	walking	14	17	8.87	hopwalk
16	22	walking	10	9	6.48	hopwalk
16	23	walking	6	8	4.49	hopwalk
16	24	walking	11	10	7.39	hopwalk
16	25	walking	8	8	5.91	hopwalk
16	26	walking	2	1	1.2	hopwalk
16	27	walking	4	4	3.01	hopwalk
16	28	walking	9	10	6.51	hopwalk
17	1	walking	5	4	5.87	walkhop
17	2	walking	6	5	6.98	walkhop
17	3	walking	13	8.5	11.41	walkhop
17	4	walking	12	7.5	9.86	walkhop
17	5	walking	7	6	7.36	walkhop
17	6	walking	1	0.5	1.93	walkhop
17	7	walking	2	3	4	walkhop
17	8	walking	3	3	3.73	walkhop
17	9	walking	14	8.5	11.5	walkhop
17	10	walking	9	6.5	7.64	walkhop
17	11	walking	4	4	4.9	walkhop
17	12	walking	8	6.5	7.24	walkhop
17	13	walking	11	7	9.59	walkhop
17	14	walking	10	7	9.51	walkhop
17	15	hopping	9	6.5	7.45	walkhop
17	16	hopping	7	4	4.04	walkhop
17	17	hopping	12	7.5	9.49	walkhop
17	18	hopping	1	0.3	1.25	walkhop
17	19	hopping	13	7	10.26	walkhop
17	20	hopping	8	5.5	6.36	walkhop
17	21	hopping	6	3.5	5.36	walkhop
17	22	hopping	10	6	7.58	walkhop
17	23	hopping	3	1.5	2.92	walkhop
17	24	hopping	11	6.5	8.9	walkhop
17	25	hopping	5	4	4.5	walkhop
17	26	hopping	14	8	10.75	walkhop
17	27	hopping	4	2	4.14	walkhop
17	28	hopping	2	1	2.45	walkhop

## Sheet: experiment 3
ID	TRIAL	BACKPACK	DISTANCE	RESPONSE	TIME	BLOCK
1	1	empty	10	12	9.82	emptyfull
1	2	empty	14	15	11.31	emptyfull
1	3	empty	12	11	9.58	emptyfull
1	4	empty	3	2	2.74	emptyfull
1	5	empty	5	5	4.54	emptyfull
1	6	empty	4	6	3.95	emptyfull
1	7	empty	13	15	10.37	emptyfull
1	8	empty	6	8	5.09	emptyfull
1	9	empty	8	10	6.94	emptyfull
1	10	empty	2	1	2.03	emptyfull
1	11	empty	7	8	5.97	emptyfull
1	12	empty	9	11	8.02	emptyfull
1	13	empty	1	0.5	1.6	emptyfull
1	14	empty	11	14	8.09	emptyfull
1	15	full	13	15	10.62	emptyfull
1	16	full	12	14	10.44	emptyfull
1	17	full	5	6	5.07	emptyfull
1	18	full	6	9	5.71	emptyfull
1	19	full	7	10	7.12	emptyfull
1	20	full	9	12	8.73	emptyfull
1	21	full	10	14	8.7	emptyfull
1	22	full	4	4	4.11	emptyfull
1	23	full	14	15	11.08	emptyfull
1	24	full	3	3	2.87	emptyfull
1	25	full	11	14	9.74	emptyfull
1	26	full	8	9	7.12	emptyfull
1	27	full	2	1	2.92	emptyfull
1	28	full	1	0.5	1.64	emptyfull
3	1	empty	5	6	3.51	emptyfull
3	2	empty	8	8	4.69	emptyfull
3	3	empty	11	12	7.54	emptyfull
3	4	empty	10	11	5.36	emptyfull
3	5	empty	3	2	2.23	emptyfull
3	6	empty	4	4	2.23	emptyfull
3	7	empty	9	10	5.38	emptyfull
3	8	empty	7	7	4.28	emptyfull
3	9	empty	12	12	4.99	emptyfull
3	10	empty	13	12	6.89	emptyfull
3	11	empty	1	1	0.84	emptyfull
3	12	empty	14	14	7.5	emptyfull
3	13	empty	6	4	3.24	emptyfull
3	14	empty	2	1.5	1.39	emptyfull
3	15	full	14	14	7.75	emptyfull
3	16	full	7	8	4.29	emptyfull
3	17	full	11	12	7.18	emptyfull
3	18	full	1	1.5	1.01	emptyfull
3	19	full	2	3	2.23	emptyfull
3	20	full	5	5	3.47	emptyfull
3	21	full	12	13	7.68	emptyfull
3	22	full	6	6	3.5	emptyfull
3	23	full	3	2	3.45	emptyfull
3	24	full	13	13	7.74	emptyfull
3	25	full	4	5	3.34	emptyfull
3	26	full	8	10	4.87	emptyfull
3	27	full	10	10	5.61	emptyfull
3	28	full	9	11	5.61	emptyfull
4	1	full	5	2	5.07	fullempty
4	2	full	3	1.5	3.23	fullempty
4	3	full	12	7	10.39	fullempty
4	4	full	10	6	8.85	fullempty
4	5	full	9	5.5	8.1	fullempty
4	6	full	6	3	5.89	fullempty
4	7	full	7	3.5	6.59	fullempty
4	8	full	14	9	11.73	fullempty
4	9	full	4	2	4.05	fullempty
4	10	full	2	1	2.59	fullempty
4	11	full	1	0.6	1.75	fullempty
4	12	full	8	5	7.97	fullempty
4	13	full	13	9	11.35	fullempty
4	14	full	11	8	10.87	fullempty
4	15	empty	12	8	9.65	fullempty
4	16	empty	2	1.5	2.36	fullempty
4	17	empty	14	9	11.23	fullempty
4	18	empty	9	6	7.29	fullempty
4	19	empty	4	2	4.04	fullempty
4	20	empty	5	3.5	4.82	fullempty
4	21	empty	10	7	9.22	fullempty
4	22	empty	7	6	7.22	fullempty
4	23	empty	6	4	5.87	fullempty
4	24	empty	13	8	12.35	fullempty
4	25	empty	8	6	7.52	fullempty
4	26	empty	3	2	3.37	fullempty
4	27	empty	11	7.5	10.81	fullempty
4	28	empty	1	1	2.1	fullempty
5	1	empty	3	1.5	2.08	emptyfull
5	2	empty	11	4.5	2.08	emptyfull
5	3	empty	1	0.7	1.22	emptyfull
5	4	empty	12	5	7.9	emptyfull
5	5	empty	2	2	1.39	emptyfull
5	6	empty	7	4.5	4.79	emptyfull
5	7	empty	9	5.5	5.99	emptyfull
5	8	empty	5	3.5	3.89	emptyfull
5	9	empty	10	5	7.39	emptyfull
5	10	empty	6	3	4.4	emptyfull
5	11	empty	8	4.5	5.56	emptyfull
5	12	empty	14	6.5	8.91	emptyfull
5	13	empty	4	2.5	2.76	emptyfull
5	14	empty	13	5.7	8.25	emptyfull
5	15	full	7	3.5	5.93	emptyfull
5	16	full	2	1.5	1.73	emptyfull
5	17	full	3	2.5	3.36	emptyfull
5	18	full	13	5.8	9.1	emptyfull
5	19	full	14	6.6	9.55	emptyfull
5	20	full	12	5.5	8.71	emptyfull
5	21	full	4	2.3	3.12	emptyfull
5	22	full	6	4	4.35	emptyfull
5	23	full	10	5.5	7.2	emptyfull
5	24	full	11	5.5	8.51	emptyfull
5	25	full	1	0.5	1.47	emptyfull
5	26	full	9	4.5	8.11	emptyfull
5	27	full	5	3.5	4.36	emptyfull
5	28	full	8	4.5	5.76	emptyfull
6	1	full	12	12	10.9	fullempty
6	2	full	7	6	7.63	fullempty
6	3	full	9	10	8.81	fullempty
6	4	full	1	0.5	1.51	fullempty
6	5	full	13	15	11.96	fullempty
6	6	full	5	5	5.45	fullempty
6	7	full	2	2	2.36	fullempty
6	8	full	3	3	3.61	fullempty
6	9	full	14	16	12.53	fullempty
6	10	full	4	4	4.47	fullempty
6	11	full	6	6	5.74	fullempty
6	12	full	11	13	10.35	fullempty
6	13	full	8	10	8.36	fullempty
6	14	full	10	10	10.46	fullempty
6	15	empty	9	8	7.33	fullempty
6	16	empty	8	7	6.8	fullempty
6	17	empty	5	5	4.65	fullempty
6	18	empty	13	15	11.08	fullempty
6	19	empty	12	15	8.92	fullempty
6	20	empty	7	6	5.99	fullempty
6	21	empty	10	10	8.56	fullempty
6	22	empty	6	6	4.92	fullempty
6	23	empty	14	14	11.39	fullempty
6	24	empty	2	1.5	1.86	fullempty
6	25	empty	11	12	9.62	fullempty
6	26	empty	1	0.5	1.68	fullempty
6	27	empty	4	4	3.86	fullempty
6	28	empty	3	2	2.46	fullempty
7	1	empty	7	10	6.18	emptyfull
7	2	empty	1	0.5	1.73	emptyfull
7	3	empty	4	3	3.77	emptyfull
7	4	empty	13	20	9.7	emptyfull
7	5	empty	6	10	4.93	emptyfull
7	6	empty	2	1	2.05	emptyfull
7	7	empty	9	15	6.78	emptyfull
7	8	empty	10	15	7.9	emptyfull
7	9	empty	5	3	4.3	emptyfull
7	10	empty	8	10	6.23	emptyfull
7	11	empty	11	15	8.34	emptyfull
7	12	empty	14	20	9.79	emptyfull
7	13	empty	3	3	2.73	emptyfull
7	14	empty	12	18	9.01	emptyfull
7	15	full	4	5	3.83	emptyfull
7	16	full	14	20	11.08	emptyfull
7	17	full	12	18	9.32	emptyfull
7	18	full	3	3	3.29	emptyfull
7	19	full	11	16	8.76	emptyfull
7	20	full	1	0.5	2.18	emptyfull
7	21	full	8	10	6.49	emptyfull
7	22	full	13	19	9.33	emptyfull
7	23	full	5	5	4.35	emptyfull
7	24	full	2	1	2.15	emptyfull
7	25	full	6	10	5.35	emptyfull
7	26	full	10	15	7.91	emptyfull
7	27	full	7	10	5.8	emptyfull
7	28	full	9	12	7.07	emptyfull
8	1	full	3	5	3.39	fullempty
8	2	full	14	20	12.16	fullempty
8	3	full	1	1	1.37	fullempty
8	4	full	11	18	9.84	fullempty
8	5	full	2	3	2.18	fullempty
8	6	full	12	19	9.69	fullempty
8	7	full	4	5	3.68	fullempty
8	8	full	9	12	8.36	fullempty
8	9	full	7	9	6.35	fullempty
8	10	full	8	11	7.49	fullempty
8	11	full	13	20	10.89	fullempty
8	12	full	5	8	4.82	fullempty
8	13	full	6	9	5.17	fullempty
8	14	full	10	16	8.16	fullempty
8	15	empty	12	19	9.51	fullempty
8	16	empty	4	7	2.95	fullempty
8	17	empty	1	1	1.49	fullempty
8	18	empty	10	14	8.34	fullempty
8	19	empty	3	5	2.64	fullempty
8	20	empty	13	20	9.67	fullempty
8	21	empty	9	17	7.65	fullempty
8	22	empty	11	17	8.98	fullempty
8	23	empty	2	2	1.74	fullempty
8	24	empty	8	16	6.56	fullempty
8	25	empty	6	9	5.32	fullempty
8	26	empty	5	8	4.43	fullempty
8	27	empty	7	11	5.98	fullempty
8	28	empty	14	22	11.47	fullempty
10	1	full	1	1.5	1.94	fullempty
10	2	full	6	6	5.37	fullempty
10	3	full	14	15	10.48	fullempty
10	4	full	5	6	4.11	fullempty
10	5	full	11	12	9.07	fullempty
10	6	full	12	13	8.71	fullempty
10	7	full	10	12	7.96	fullempty
10	8	full	7	12	6.31	fullempty
10	9	full	4	5	3.55	fullempty
10	10	full	9	13	8.42	fullempty
10	11	full	2	3	2.26	fullempty
10	12	full	8	12	6.88	fullempty
10	13	full	13	16	9.21	fullempty
10	14	full	3	4	2.91	fullempty
10	15	empty	6	10	4.93	fullempty
10	16	empty	8	13	6.84	fullempty
10	17	empty	1	2	1.58	fullempty
10	18	empty	5	8	4.62	fullempty
10	19	empty	11	13	8.58	fullempty
10	20	empty	7	10	6.04	fullempty
10	21	empty	14	18	11.43	fullempty
10	22	empty	9	13	7.46	fullempty
10	23	empty	4	5	3.97	fullempty
10	24	empty	13	16	10.27	fullempty
10	25	empty	2	4	2.38	fullempty
10	26	empty	10	12	8.46	fullempty
10	27	empty	12	15	9.6	fullempty
10	28	empty	3	5	3.22	fullempty
11	1	empty	8	18	7.02	emptyfull
11	2	empty	13	28	10.97	emptyfull
11	3	empty	6	12	4.83	emptyfull
11	4	empty	12	26	9.5	emptyfull
11	5	empty	3	6	3.66	emptyfull
11	6	empty	10	22	8.22	emptyfull
11	7	empty	2	2.5	2.54	emptyfull
11	8	empty	14	30	10.73	emptyfull
11	9	empty	9	24	7.77	emptyfull
11	10	empty	11	26	8.84	emptyfull
11	11	empty	7	18	5.99	emptyfull
11	12	empty	5	9	3.89	emptyfull
11	13	empty	4	7	3.48	emptyfull
11	14	empty	1	1.5	1.57	emptyfull
11	15	full	5	10	4.49	emptyfull
11	16	full	9	24	7.6	emptyfull
11	17	full	11	26	8.99	emptyfull
11	18	full	13	29	9.48	emptyfull
11	19	full	6	16	5.22	emptyfull
11	20	full	4	10	3.67	emptyfull
11	21	full	7	16	6.31	emptyfull
11	22	full	10	22	7.85	emptyfull
11	23	full	2	3	1.91	emptyfull
11	24	full	8	15	7.37	emptyfull
11	25	full	1	1.5	2.2	emptyfull
11	26	full	12	27	8.56	emptyfull
11	27	full	14	31	11.45	emptyfull
11	28	full	3	6	3.08	emptyfull
12	1	full	14	7	10.97	fullempty
12	2	full	11	6	8.99	fullempty
12	3	full	2	1	2.32	fullempty
12	4	full	1	0.5	1.61	fullempty
12	5	full	12	7	10.08	fullempty
12	6	full	9	5	7.69	fullempty
12	7	full	13	8	11.22	fullempty
12	8	full	6	4	5.51	fullempty
12	9	full	10	6	9.1	fullempty
12	10	full	3	2	3.69	fullempty
12	11	full	4	3	5.92	fullempty
12	12	full	8	4	7.4	fullempty
12	13	full	5	3	4.41	fullempty
12	14	full	7	4	6.67	fullempty
12	15	empty	13	8	10.13	fullempty
12	16	empty	9	5	7.01	fullempty
12	17	empty	4	2	4.03	fullempty
12	18	empty	5	3	4.83	fullempty
12	19	empty	14	7	11.66	fullempty
12	20	empty	8	4	7.06	fullempty
12	21	empty	6	3	5.93	fullempty
12	22	empty	12	8	10.21	fullempty
12	23	empty	2	1	2.62	fullempty
12	24	empty	10	6	8.68	fullempty
12	25	empty	7	5	6.48	fullempty
12	26	empty	11	8	9.65	fullempty
12	27	empty	3	2	3.03	fullempty
12	28	empty	1	1	1.58	fullempty
13	1	empty	1	0.8	2.07	emptyfull
13	2	empty	5	3.5	3.46	emptyfull
13	3	empty	6	3.8	4.93	emptyfull
13	4	empty	11	7	8.67	emptyfull
13	5	empty	9	6	7.77	emptyfull
13	6	empty	4	3	3.86	emptyfull
13	7	empty	13	10	10.89	emptyfull
13	8	empty	10	8	8.61	emptyfull
13	9	empty	7	6	6.53	emptyfull
13	10	empty	12	9	10.01	emptyfull
13	11	empty	2	2	2.47	emptyfull
13	12	empty	3	2.5	3.25	emptyfull
13	13	empty	8	6	6.73	emptyfull
13	14	empty	14	10.3	11.95	emptyfull
13	15	full	6	4.6	5.67	emptyfull
13	16	full	2	1	2.48	emptyfull
13	17	full	7	6.2	6.34	emptyfull
13	18	full	1	0.3	1.51	emptyfull
13	19	full	13	9.6	11.36	emptyfull
13	20	full	8	6.5	7.74	emptyfull
13	21	full	12	9	10.53	emptyfull
13	22	full	3	1.2	3.39	emptyfull
13	23	full	11	8.5	9.72	emptyfull
13	24	full	5	3	4.89	emptyfull
13	25	full	14	10.5	12.53	emptyfull
13	26	full	9	7.3	8.26	emptyfull
13	27	full	4	3.2	3.84	emptyfull
13	28	full	10	8	8.96	emptyfull
14	1	full	7	10	5.85	fullempty
14	2	full	6	7	5.05	fullempty
14	3	full	13	2.2	9.49	fullempty
14	4	full	4	5	3.81	fullempty
14	5	full	14	27	10.99	fullempty
14	6	full	12	24	9.28	fullempty
14	7	full	3	5	3.57	fullempty
14	8	full	11	19	8.92	fullempty
14	9	full	2	2	2.59	fullempty
14	10	full	9	16	7.95	fullempty
14	11	full	1	1	2.71	fullempty
14	12	full	10	17	7.77	fullempty
14	13	full	8	14	6.77	fullempty
14	14	full	5	9	4.84	fullempty
14	15	empty	1	2	1.82	fullempty
14	16	empty	11	19	8.49	fullempty
14	17	empty	8	13	6.28	fullempty
14	18	empty	10	13	7.73	fullempty
14	19	empty	9	12	6.7	fullempty
14	20	empty	6	8	5.15	fullempty
14	21	empty	14	28	9.93	fullempty
14	22	empty	2	3	2.34	fullempty
14	23	empty	12	26	8.48	fullempty
14	24	empty	4	7	3.58	fullempty
14	25	empty	7	11	5.48	fullempty
14	26	empty	5	8	4.11	fullempty
14	27	empty	3	4	2.88	fullempty
14	28	empty	13	25	9.39	fullempty
15	1	empty	8	7	5.89	emptyfull
15	2	empty	10	7.8	7.25	emptyfull
15	3	empty	7	6	5.53	emptyfull
15	4	empty	5	5	4.2	emptyfull
15	5	empty	12	10	8.81	emptyfull
15	6	empty	6	5	5.23	emptyfull
15	7	empty	11	9	8.45	emptyfull
15	8	empty	3	2.5	2.37	emptyfull
15	9	empty	9	8	6.86	emptyfull
15	10	empty	1	1	1.49	emptyfull
15	11	empty	14	13	11.65	emptyfull
15	12	empty	2	3	2.67	emptyfull
15	13	empty	4	5	3.86	emptyfull
15	14	empty	13	12	8.99	emptyfull
15	15	full	8	9	7.32	emptyfull
15	16	full	4	4.5	3.47	emptyfull
15	17	full	9	9	7.32	emptyfull
15	18	full	12	13	9.32	emptyfull
15	19	full	2	13	9.32	emptyfull
15	20	full	6	6	5.17	emptyfull
15	21	full	7	7	5.73	emptyfull
15	22	full	14	13	10.39	emptyfull
15	23	full	11	12	8.81	emptyfull
15	24	full	10	11	7.77	emptyfull
15	25	full	3	3	2.95	emptyfull
15	26	full	5	5	4.51	emptyfull
15	27	full	13	13	9.98	emptyfull
15	28	full	1	1	1.48	emptyfull
16	1	full	3	1	3.39	fullempty
16	2	full	10	30	7.95	fullempty
16	3	full	12	45	9.78	fullempty
16	4	full	8	27	6.67	fullempty
16	5	full	14	50	10.48	fullempty
16	6	full	5	25	4.8	fullempty
16	7	full	11	40	8.52	fullempty
16	8	full	9	36	6.95	fullempty
16	9	full	2	1	2.17	fullempty
16	10	full	6	4	4.65	fullempty
16	11	full	7	4.5	5.72	fullempty
16	12	full	4	2	3.84	fullempty
16	13	full	1	0.5	1.92	fullempty
16	14	full	13	10	9.68	fullempty
16	15	empty	3	5	2.75	fullempty
16	16	empty	7	12	5.45	fullempty
16	17	empty	12	15	8.95	fullempty
16	18	empty	5	5	3.61	fullempty
16	19	empty	13	15	9.21	fullempty
16	20	empty	1	2	1.66	fullempty
16	21	empty	14	15.5	9.59	fullempty
16	22	empty	10	7	7.73	fullempty
16	23	empty	6	6	4.7	fullempty
16	24	empty	11	14	8.45	fullempty
16	25	empty	8	8	6.33	fullempty
16	26	empty	2	2	1.99	fullempty
16	27	empty	4	4	3.21	fullempty
16	28	empty	9	10	6.66	fullempty
17	1	empty	5	5	3.95	emptyfull
17	2	empty	6	7	4.4	emptyfull
17	3	empty	13	14	8.98	emptyfull
17	4	empty	12	13	8.62	emptyfull
17	5	empty	7	7	5.67	emptyfull
17	6	empty	1	1	1.17	emptyfull
17	7	empty	2	1.5	1.61	emptyfull
17	8	empty	3	3.8	2.84	emptyfull
17	9	empty	14	20	10.38	emptyfull
17	10	empty	9	14	6.96	emptyfull
17	11	empty	4	3.8	2.6	emptyfull
17	12	empty	8	7.8	5.88	emptyfull
17	13	empty	11	13	7.76	emptyfull
17	14	empty	10	10.5	8.09	emptyfull
17	15	full	9	9.9	8.17	emptyfull
17	16	full	7	7.5	5.54	emptyfull
17	17	full	12	13	9.97	emptyfull
17	18	full	1	1	1.45	emptyfull
17	19	full	13	13	10.44	emptyfull
17	20	full	8	8	6.18	emptyfull
17	21	full	6	6.9	5.36	emptyfull
17	22	full	10	9.9	7.42	emptyfull
17	23	full	3	3.3	2.84	emptyfull
17	24	full	11	12.5	9.04	emptyfull
17	25	full	5	5	3.98	emptyfull
17	26	full	14	14	10.11	emptyfull
17	27	full	4	4.4	2.79	emptyfull
17	28	full	2	2.4	2.92	emptyfull
18	1	full	7	8	8.09	fullempty
18	2	full	9	10	7.13	fullempty
18	3	full	13	15	10.45	fullempty
18	4	full	6	6	5.06	fullempty
18	5	full	4	4	3.78	fullempty
18	6	full	5	7	4.61	fullempty
18	7	full	2	1.5	1.9	fullempty
18	8	full	12	14	8.54	fullempty
18	9	full	3	2.5	2.26	fullempty
18	10	full	14	15	11.33	fullempty
18	11	full	8	8	7.03	fullempty
18	12	full	11	12	8.49	fullempty
18	13	full	10	9	8.17	fullempty
18	14	full	1	0.8	1.29	fullempty
18	15	empty	7	8	6.13	fullempty
18	16	empty	10	10	7.84	fullempty
18	17	empty	14	15	10.38	fullempty
18	18	empty	5	6	4.67	fullempty
18	19	empty	2	2	1.87	fullempty
18	20	empty	11	12	8.84	fullempty
18	21	empty	1	1.5	1.69	fullempty
18	22	empty	9	9	6.89	fullempty
18	23	empty	3	4	2.82	fullempty
18	24	empty	13	14	9.42	fullempty
18	25	empty	4	5	3.54	fullempty
18	26	empty	6	6	4.82	fullempty
18	27	empty	12	13	9.43	fullempty
18	28	empty	8	8	6.34	fullempty
19	1	empty	5	4	4.9	emptyfull
19	2	empty	1	1	1.9	emptyfull
19	3	empty	4	3	4.06	emptyfull
19	4	empty	13	20	11.5	emptyfull
19	5	empty	6	10	5.33	emptyfull
19	6	empty	2	2	2.1	emptyfull
19	7	empty	9	15	7.99	emptyfull
19	8	empty	14	25	11.66	emptyfull
19	9	empty	7	12	6.5	emptyfull
19	10	empty	8	15	7.39	emptyfull
19	11	empty	11	20	9.93	emptyfull
19	12	empty	10	19	8.42	emptyfull
19	13	empty	3	3	2.91	emptyfull
19	14	empty	12	23	9.81	emptyfull
19	15	full	4	4	4.29	emptyfull
19	16	full	14	25	11.28	emptyfull
19	17	full	2	2	2.65	emptyfull
19	18	full	9	15	8.07	emptyfull
19	19	full	11	20	9.44	emptyfull
19	20	full	1	1	1.9	emptyfull
19	21	full	8	15	7.29	emptyfull
19	22	full	13	24	11.06	emptyfull
19	23	full	5	10	5.03	emptyfull
19	24	full	12	22	9.99	emptyfull
19	25	full	6	12	5.53	emptyfull
19	26	full	10	18	8.15	emptyfull
19	27	full	7	15	6.48	emptyfull
19	28	full	3	5	3.51	emptyfull
20	1	empty	9	7	7.82	emptyfull
20	2	empty	12	8.5	9.46	emptyfull
20	3	empty	10	6	8.46	emptyfull
20	4	empty	5	4.5	3.81	emptyfull
20	5	empty	14	10	10.49	emptyfull
20	6	empty	13	9.5	9.45	emptyfull
20	7	empty	7	5.5	4.91	emptyfull
20	8	empty	2	1.5	1.86	emptyfull
20	9	empty	11	8	7.93	emptyfull
20	10	empty	8	6.5	6.49	emptyfull
20	11	empty	1	1	1.49	emptyfull
20	12	empty	3	3.5	3.27	emptyfull
20	13	empty	4	4	4.13	emptyfull
20	14	empty	6	4	4.46	emptyfull
20	15	full	10	12	8.08	emptyfull
20	16	full	6	5	4.81	emptyfull
20	17	full	14	10	10.76	emptyfull
20	18	full	12	9	9.62	emptyfull
20	19	full	4	3	3.29	emptyfull
20	20	full	7	5.5	6.42	emptyfull
20	21	full	8	6	6.7	emptyfull
20	22	full	13	9.5	10.27	emptyfull
20	23	full	11	9	8.41	emptyfull
20	24	full	9	8	7.39	emptyfull
20	25	full	3	2	2.9	emptyfull
20	26	full	2	2.5	3.1	emptyfull
20	27	full	5	4	4.13	emptyfull
20	28	full	1	1	2.11	emptyfull

## Sheet: experiment 4
ID	TRIAL	BACKPACK	DISTANCE	RESPONSE	BLOCK
1	1	full	10	15	fullempty
1	2	full	14	25	fullempty
1	3	full	12	25	fullempty
1	4	full	3	4	fullempty
1	5	full	5	5	fullempty
1	6	full	4	6	fullempty
1	7	full	13	30	fullempty
1	8	full	6	6	fullempty
1	9	full	8	9	fullempty
1	10	full	2	3	fullempty
1	11	full	7	9	fullempty
1	12	full	9	17	fullempty
1	13	full	1	3	fullempty
1	14	full	11	12	fullempty
1	15	empty	13	13	fullempty
1	16	empty	12	10	fullempty
1	17	empty	5	12	fullempty
1	18	empty	6	7	fullempty
1	19	empty	7	7	fullempty
1	20	empty	9	9	fullempty
1	21	empty	10	9	fullempty
1	22	empty	4	4	fullempty
1	23	empty	14	10	fullempty
1	24	empty	3	4	fullempty
1	25	empty	11	10	fullempty
1	26	empty	8	7	fullempty
1	27	empty	2	5.5	fullempty
1	28	empty	1	3	fullempty
2	1	empty	9	7	emptyfull
2	2	empty	12	12.5	emptyfull
2	3	empty	10	6	emptyfull
2	4	empty	11	11	emptyfull
2	5	empty	1	1	emptyfull
2	6	empty	4	5	emptyfull
2	7	empty	13	17	emptyfull
2	8	empty	3	2	emptyfull
2	9	empty	2	1.5	emptyfull
2	10	empty	7	11	emptyfull
2	11	empty	5	4.5	emptyfull
2	12	empty	6	8	emptyfull
2	13	empty	8	10	emptyfull
2	14	empty	14	15	emptyfull
2	15	full	6	6	emptyfull
2	16	full	1	1.5	emptyfull
2	17	full	7	12	emptyfull
2	18	full	11	15	emptyfull
2	19	full	9	12	emptyfull
2	20	full	3	2.5	emptyfull
2	21	full	8	12	emptyfull
2	22	full	5	3	emptyfull
2	23	full	12	17	emptyfull
2	24	full	14	18	emptyfull
2	25	full	2	2	emptyfull
2	26	full	4	5.5	emptyfull
2	27	full	10	14	emptyfull
2	28	full	13	22	emptyfull
3	1	full	5	6	fullempty
3	2	full	8	10	fullempty
3	3	full	11	20	fullempty
3	4	full	10	17	fullempty
3	5	full	3	3	fullempty
3	6	full	4	6	fullempty
3	7	full	9	15	fullempty
3	8	full	7	11	fullempty
3	9	full	12	22	fullempty
3	10	full	13	25	fullempty
3	11	full	1	1.5	fullempty
3	12	full	14	29	fullempty
3	13	full	6	9	fullempty
3	14	full	2	1.7	fullempty
3	15	empty	14	21	fullempty
3	16	empty	7	11	fullempty
3	17	empty	11	18	fullempty
3	18	empty	1	1	fullempty
3	19	empty	2	2	fullempty
3	20	empty	5	4	fullempty
3	21	empty	12	19	fullempty
3	22	empty	6	7	fullempty
3	23	empty	3	2	fullempty
3	24	empty	13	20	fullempty
3	25	empty	4	2.5	fullempty
3	26	empty	8	9	fullempty
3	27	empty	10	16	fullempty
3	28	empty	9	15	fullempty
4	1	empty	5	10.1	emptyfull
4	2	empty	3	2.1	emptyfull
4	3	empty	12	20.1	emptyfull
4	4	empty	10	15	emptyfull
4	5	empty	9	14.8	emptyfull
4	6	empty	6	12	emptyfull
4	7	empty	7	13	emptyfull
4	8	empty	14	22	emptyfull
4	9	empty	4	5	emptyfull
4	10	empty	2	4	emptyfull
4	11	empty	1	1	emptyfull
4	12	empty	8	15	emptyfull
4	13	empty	13	18	emptyfull
4	14	empty	11	14	emptyfull
4	15	full	12	23	emptyfull
4	16	full	2	6	emptyfull
4	17	full	14	25	emptyfull
4	18	full	9	15	emptyfull
4	19	full	4	6	emptyfull
4	20	full	5	12	emptyfull
4	21	full	10	18	emptyfull
4	22	full	7	16	emptyfull
4	23	full	6	14	emptyfull
4	24	full	13	25	emptyfull
4	25	full	8	19	emptyfull
4	26	full	3	4	emptyfull
4	27	full	11	18	emptyfull
4	28	full	1	3	emptyfull
5	1	full	3	3	fullempty
5	2	full	11	13	fullempty
5	3	full	1	1	fullempty
5	4	full	12	14	fullempty
5	5	full	2	2.5	fullempty
5	6	full	7	8	fullempty
5	7	full	9	9	fullempty
5	8	full	5	5.5	fullempty
5	9	full	10	10	fullempty
5	10	full	6	6	fullempty
5	11	full	8	7	fullempty
5	12	full	14	14	fullempty
5	13	full	4	4.5	fullempty
5	14	full	13	12	fullempty
5	15	empty	7	5	fullempty
5	16	empty	2	1	fullempty
5	17	empty	3	3	fullempty
5	18	empty	13	11	fullempty
5	19	empty	14	12	fullempty
5	20	empty	12	11	fullempty
5	21	empty	4	3	fullempty
5	22	empty	6	5.5	fullempty
5	23	empty	10	9	fullempty
5	24	empty	11	10	fullempty
5	25	empty	1	1	fullempty
5	26	empty	9	9	fullempty
5	27	empty	5	4	fullempty
5	28	empty	8	7	fullempty
6	1	empty	12	4	emptyfull
6	2	empty	7	2.5	emptyfull
6	3	empty	9	6	emptyfull
6	4	empty	1	1	emptyfull
6	5	empty	13	7	emptyfull
6	6	empty	5	3	emptyfull
6	7	empty	2	0.7	emptyfull
6	8	empty	3	2	emptyfull
6	9	empty	14	9	emptyfull
6	10	empty	4	2	emptyfull
6	11	empty	6	4	emptyfull
6	12	empty	11	7	emptyfull
6	13	empty	8	5	emptyfull
6	14	empty	10	7	emptyfull
6	15	full	9	7	emptyfull
6	16	full	8	6	emptyfull
6	17	full	5	4	emptyfull
6	18	full	13	9	emptyfull
6	19	full	12	8	emptyfull
6	20	full	7	4	emptyfull
6	21	full	10	6	emptyfull
6	22	full	6	4	emptyfull
6	23	full	14	10	emptyfull
6	24	full	2	1	emptyfull
6	25	full	11	8	emptyfull
6	26	full	1	0.7	emptyfull
6	27	full	4	2.5	emptyfull
6	28	full	3	2.5	emptyfull
7	1	full	7	15	fullempty
7	2	full	1	2	fullempty
7	3	full	4	10	fullempty
7	4	full	13	30	fullempty
7	5	full	6	10	fullempty
7	6	full	2	2	fullempty
7	7	full	9	25	fullempty
7	8	full	10	20	fullempty
7	9	full	5	5	fullempty
7	10	full	8	15	fullempty
7	11	full	11	20	fullempty
7	12	full	14	30	fullempty
7	13	full	3	3	fullempty
7	14	full	12	30	fullempty
7	15	empty	4	5	fullempty
7	16	empty	14	30	fullempty
7	17	empty	12	25	fullempty
7	18	empty	3	3	fullempty
7	19	empty	11	25	fullempty
7	20	empty	1	1	fullempty
7	21	empty	8	18	fullempty
7	22	empty	13	25	fullempty
7	23	empty	5	5	fullempty
7	24	empty	2	2	fullempty
7	25	empty	6	10	fullempty
7	26	empty	10	20	fullempty
7	27	empty	7	10	fullempty
7	28	empty	9	15	fullempty
8	1	empty	3	2	emptyfull
8	2	empty	14	20	emptyfull
8	3	empty	1	0.8	emptyfull
8	4	empty	11	14	emptyfull
8	5	empty	2	2	emptyfull
8	6	empty	12	10	emptyfull
8	7	empty	4	3	emptyfull
8	8	empty	9	8	emptyfull
8	9	empty	7	6	emptyfull
8	10	empty	8	9	emptyfull
8	11	empty	13	14	emptyfull
8	12	empty	5	3	emptyfull
8	13	empty	6	5	emptyfull
8	14	empty	10	8	emptyfull
8	15	full	12	8	emptyfull
8	16	full	4	3	emptyfull
8	17	full	1	0.7	emptyfull
8	18	full	10	7	emptyfull
8	19	full	3	2.5	emptyfull
8	20	full	13	11	emptyfull
8	21	full	9	5.5	emptyfull
8	22	full	11	7	emptyfull
8	23	full	2	2	emptyfull
8	24	full	8	9	emptyfull
8	25	full	6	3.5	emptyfull
8	26	full	5	3	emptyfull
8	27	full	7	5	emptyfull
8	28	full	14	9	emptyfull
9	1	full	6	7.1	fullempty
9	2	full	12	13	fullempty
9	3	full	10	11.5	fullempty
9	4	full	5	6.8	fullempty
9	5	full	14	13.9	fullempty
9	6	full	13	13	fullempty
9	7	full	4	5.1	fullempty
9	8	full	2	3	fullempty
9	9	full	11	12	fullempty
9	10	full	8	9.3	fullempty
9	11	full	1	1.8	fullempty
9	12	full	3	5	fullempty
9	13	full	7	7.4	fullempty
9	14	full	9	11.2	fullempty
9	15	empty	10	7.8	fullempty
9	16	empty	6	5.8	fullempty
9	17	empty	14	14	fullempty
9	18	empty	3	3.1	fullempty
9	19	empty	4	4.2	fullempty
9	20	empty	7	7.1	fullempty
9	21	empty	8	7.6	fullempty
9	22	empty	13	12	fullempty
9	23	empty	11	10.3	fullempty
9	24	empty	9	8	fullempty
9	25	empty	12	12	fullempty
9	26	empty	2	1.95	fullempty
9	27	empty	5	5.5	fullempty
9	28	empty	1	1.7	fullempty
10	1	empty	1	1	emptyfull
10	2	empty	6	5.75	emptyfull
10	3	empty	14	13	emptyfull
10	4	empty	5	3.1	emptyfull
10	5	empty	11	9.8	emptyfull
10	6	empty	12	11	emptyfull
10	7	empty	10	9	emptyfull
10	8	empty	7	6.25	emptyfull
10	9	empty	4	3.2	emptyfull
10	10	empty	9	9.25	emptyfull
10	11	empty	2	1.9	emptyfull
10	12	empty	8	7.8	emptyfull
10	13	empty	13	13	emptyfull
10	14	empty	3	3	emptyfull
10	15	full	6	6.25	emptyfull
10	16	full	8	9.25	emptyfull
10	17	full	1	1.2	emptyfull
10	18	full	5	6	emptyfull
10	19	full	11	11.3	emptyfull
10	20	full	7	7.35	emptyfull
10	21	full	14	14	emptyfull
10	22	full	9	9	emptyfull
10	23	full	4	4.4	emptyfull
10	24	full	13	13.8	emptyfull
10	25	full	2	2.7	emptyfull
10	26	full	10	9.8	emptyfull
10	27	full	12	12	emptyfull
10	28	full	3	3.8	emptyfull
11	1	full	8	8	fullempty
11	2	full	13	10	fullempty
11	3	full	6	4	fullempty
11	4	full	12	9	fullempty
11	5	full	3	2	fullempty
11	6	full	10	9	fullempty
11	7	full	2	1	fullempty
11	8	full	14	11	fullempty
11	9	full	9	7	fullempty
11	10	full	11	8	fullempty
11	11	full	7	7	fullempty
11	12	full	5	5	fullempty
11	13	full	4	5	fullempty
11	14	full	1	2	fullempty
11	15	empty	5	5	fullempty
11	16	empty	9	6	fullempty
11	17	empty	11	7	fullempty
11	18	empty	13	9	fullempty
11	19	empty	6	6	fullempty
11	20	empty	4	4	fullempty
11	21	empty	7	7	fullempty
11	22	empty	10	9	fullempty
11	23	empty	2	2	fullempty
11	24	empty	8	9	fullempty
11	25	empty	1	1	fullempty
11	26	empty	12	10	fullempty
11	27	empty	14	12	fullempty
11	28	empty	3	2	fullempty
12	1	empty	14	15	emptyfull
12	2	empty	11	8	emptyfull
12	3	empty	2	1.5	emptyfull
12	4	empty	1	0.5	emptyfull
12	5	empty	12	12	emptyfull
12	6	empty	9	9	emptyfull
12	7	empty	13	14	emptyfull
12	8	empty	6	5	emptyfull
12	9	empty	10	13	emptyfull
12	10	empty	3	2	emptyfull
12	11	empty	4	4	emptyfull
12	12	empty	8	11	emptyfull
12	13	empty	5	2.5	emptyfull
12	14	empty	7	7	emptyfull
12	15	full	13	16	emptyfull
12	16	full	9	12	emptyfull
12	17	full	4	3	emptyfull
12	18	full	5	4.5	emptyfull
12	19	full	14	15	emptyfull
12	20	full	8	11	emptyfull
12	21	full	6	7	emptyfull
12	22	full	12	14	emptyfull
12	23	full	2	1.5	emptyfull
12	24	full	10	13	emptyfull
12	25	full	7	10	emptyfull
12	26	full	11	13	emptyfull
12	27	full	3	2.5	emptyfull
12	28	full	1	0.5	emptyfull
13	1	full	1	2	fullempty
13	2	full	5	8	fullempty
13	3	full	6	12	fullempty
13	4	full	11	18	fullempty
13	5	full	9	15	fullempty
13	6	full	4	5	fullempty
13	7	full	13	20	fullempty
13	8	full	10	18	fullempty
13	9	full	7	12	fullempty
13	10	full	12	22	fullempty
13	11	full	2	2	fullempty
13	12	full	3	3	fullempty
13	13	full	8	15	fullempty
13	14	full	14	25	fullempty
13	15	empty	6	10	fullempty
13	16	empty	2	1.5	fullempty
13	17	empty	7	8	fullempty
13	18	empty	1	1	fullempty
13	19	empty	13	20	fullempty
13	20	empty	8	10	fullempty
13	21	empty	12	21	fullempty
13	22	empty	3	3.5	fullempty
13	23	empty	11	16	fullempty
13	24	empty	5	5	fullempty
13	25	empty	14	25	fullempty
13	26	empty	9	10	fullempty
13	27	empty	4	5	fullempty
13	28	empty	10	15	fullempty
14	1	empty	7	7	emptyfull
14	2	empty	6	8	emptyfull
14	3	empty	13	15	emptyfull
14	4	empty	4	3	emptyfull
14	5	empty	14	16	emptyfull
14	6	empty	12	14	emptyfull
14	7	empty	3	3	emptyfull
14	8	empty	11	14.5	emptyfull
14	9	empty	2	2	emptyfull
14	10	empty	9	14	emptyfull
14	11	empty	1	1	emptyfull
14	12	empty	10	14	emptyfull
14	13	empty	8	13	emptyfull
14	14	empty	5	4	emptyfull
14	15	full	1	1	emptyfull
14	16	full	11	15	emptyfull
14	17	full	8	12	emptyfull
14	18	full	10	14	emptyfull
14	19	full	9	12	emptyfull
14	20	full	6	5	emptyfull
14	21	full	14	16	emptyfull
14	22	full	2	2	emptyfull
14	23	full	12	14.5	emptyfull
14	24	full	4	5	emptyfull
14	25	full	7	7	emptyfull
14	26	full	5	5	emptyfull
14	27	full	3	3	emptyfull
14	28	full	13	15.5	emptyfull
15	1	full	8	5	fullempty
15	2	full	10	8	fullempty
15	3	full	7	5.2	fullempty
15	4	full	5	4.5	fullempty
15	5	full	12	11	fullempty
15	6	full	6	4.5	fullempty
15	7	full	11	9.7	fullempty
15	8	full	3	2.6	fullempty
15	9	full	9	9.6	fullempty
15	10	full	1	0.5	fullempty
15	11	full	14	12.5	fullempty
15	12	full	2	1	fullempty
15	13	full	4	5	fullempty
15	14	full	13	12	fullempty
15	15	empty	8	6.5	fullempty
15	16	empty	4	3.5	fullempty
15	17	empty	9	9	fullempty
15	18	empty	12	10	fullempty
15	19	empty	2	1.5	fullempty
15	20	empty	6	6	fullempty
15	21	empty	7	7	fullempty
15	22	empty	14	15	fullempty
15	23	empty	11	9.5	fullempty
15	24	empty	10	8	fullempty
15	25	empty	3	3	fullempty
15	26	empty	5	5	fullempty
15	27	empty	13	14	fullempty
15	28	empty	1	1	fullempty
16	1	empty	3	4	emptyfull
16	2	empty	10	10	emptyfull
16	3	empty	12	13	emptyfull
16	4	empty	8	7	emptyfull
16	5	empty	14	14	emptyfull
16	6	empty	5	5	emptyfull
16	7	empty	11	9	emptyfull
16	8	empty	9	8	emptyfull
16	9	empty	2	2	emptyfull
16	10	empty	6	5	emptyfull
16	11	empty	7	8	emptyfull
16	12	empty	4	3.5	emptyfull
16	13	empty	1	1	emptyfull
16	14	empty	13	11	emptyfull
16	15	full	3	4	emptyfull
16	16	full	7	8	emptyfull
16	17	full	12	13	emptyfull
16	18	full	5	7	emptyfull
16	19	full	13	14	emptyfull
16	20	full	1	1	emptyfull
16	21	full	14	14	emptyfull
16	22	full	10	12	emptyfull
16	23	full	6	4	emptyfull
16	24	full	11	11	emptyfull
16	25	full	8	6	emptyfull
16	26	full	2	2	emptyfull
16	27	full	4	4.5	emptyfull
16	28	full	9	10	emptyfull
17	1	full	5	4	fullempty
17	2	full	6	10	fullempty
17	3	full	13	18	fullempty
17	4	full	12	16	fullempty
17	5	full	7	12	fullempty
17	6	full	1	0.5	fullempty
17	7	full	2	1.1	fullempty
17	8	full	3	2	fullempty
17	9	full	14	20	fullempty
17	10	full	9	15	fullempty
17	11	full	4	2.5	fullempty
17	12	full	8	14	fullempty
17	13	full	11	18	fullempty
17	14	full	10	16	fullempty
17	15	empty	9	15	fullempty
17	16	empty	7	3	fullempty
17	17	empty	12	14	fullempty
17	18	empty	1	0.5	fullempty
17	19	empty	13	19	fullempty
17	20	empty	8	13	fullempty
17	21	empty	6	4	fullempty
17	22	empty	10	12	fullempty
17	23	empty	3	2	fullempty
17	24	empty	11	17	fullempty
17	25	empty	5	2.2	fullempty
17	26	empty	14	20	fullempty
17	27	empty	4	3.5	fullempty
17	28	empty	2	1.1	fullempty
19	1	full	2	2	fullempty
19	2	full	12	9	fullempty
19	3	full	14	11	fullempty
19	4	full	5	4	fullempty
19	5	full	13	10	fullempty
19	6	full	7	6	fullempty
19	7	full	9	9	fullempty
19	8	full	6	7	fullempty
19	9	full	4	4	fullempty
19	10	full	1	1	fullempty
19	11	full	10	9	fullempty
19	12	full	3	1.5	fullempty
19	13	full	11	11	fullempty
19	14	full	8	8	fullempty
19	15	empty	8	6	fullempty
19	16	empty	12	11	fullempty
19	17	empty	5	4	fullempty
19	18	empty	11	10	fullempty
19	19	empty	14	13	fullempty
19	20	empty	1	1	fullempty
19	21	empty	2	1.5	fullempty
19	22	empty	3	2	fullempty
19	23	empty	9	7	fullempty
19	24	empty	10	9	fullempty
19	25	empty	6	5	fullempty
19	26	empty	4	3	fullempty
19	27	empty	13	13	fullempty
19	28	empty	7	7	fullempty
20	1	empty	11	6	emptyfull
20	2	empty	1	0.8	emptyfull
20	3	empty	7	4.8	emptyfull
20	4	empty	12	8	emptyfull
20	5	empty	8	5.2	emptyfull
20	6	empty	14	10	emptyfull
20	7	empty	13	9.5	emptyfull
20	8	empty	2	1	emptyfull
20	9	empty	5	2.3	emptyfull
20	10	empty	9	5	emptyfull
20	11	empty	6	3	emptyfull
20	12	empty	4	2	emptyfull
20	13	empty	3	1.5	emptyfull
20	14	empty	10	6	emptyfull
20	15	full	8	5.5	emptyfull
20	16	full	12	10	emptyfull
20	17	full	5	3.5	emptyfull
20	18	full	11	9	emptyfull
20	19	full	14	11	emptyfull
20	20	full	1	0.8	emptyfull
20	21	full	2	1.3	emptyfull
20	22	full	3	1.7	emptyfull
20	23	full	9	5.5	emptyfull
20	24	full	10	7	emptyfull
20	25	full	6	4	emptyfull
20	26	full	4	2	emptyfull
20	27	full	13	9	emptyfull
20	28	full	7	5	emptyfull
